# Supplementary material for: The proximal enhancer of the snail gene mediates negative autoregulatory feedback in Drosophila melanogaster
Source: Genetics. 2025 Mar 27;230(2):iyaf058. doi: 10.1093/genetics/iyaf058 (PMC12135202; doi:10.1093/genetics/iyaf058)
Supplement: iyaf058_Supplementary_Data [file iyaf058_supplementary_data.zip]

Archive with 2 entries (2 files):
- Dunipace_FileS2_SupInfo.pdf
- File_S1_GENETICS-2025-307897.pdf
